# Supplementary material for: MitoLandscape, a semi-automated pipeline for subcellular localization and quantification of mitochondria
Source: Front Cell Dev Biol. 2025 Nov 7;13:1668779. doi: 10.3389/fcell.2025.1668779 (PMC12635438; doi:10.3389/fcell.2025.1668779)
Supplement: Supplementary file 1 [file Table2.xlsx]

## Sheet: example_results_mito
	mito_label	n_branches	n_junctions	n_endpoints	volume	length	diameter	surface	sphericity	dist	skel_voxels	compartment	element_type	cell_label	pict_code	cell_code
0	0	1	0	2	0.0383518	0.780982	0.184938	0.6815	0.525566	0	14	2	r	85	example	example_85
1	1	1	0	2	0.00814728	0.58271	0.0901008	0.248716	0.48794	0	6	2	r	85	example	example_85
2	2	1	0	2	0.00158971	0.0852266	0.070604	0.0710418	0.797164	0	3	2	r	85	example	example_85
3	3	1	0	2	0.00675628	0.383691	0.095605	0.210634	0.552439	0	7	2	r	85	example	example_85
4	4	1	0	2	0.0168907	0.252312	0.168331	0.359074	0.696938	0	4	1	r	85	example	example_85
5	5	1	0	2	0.012519	0.390831	0.0881511	0.380147	0.322655	0	10	1	r	85	example	example_85
6	6	1	0	2	0.0109293	0.202387	0.070604	0.311133	0.448535	0	3	1	r	85	example	example_85
7	7	1	0	2	0.00933956	0.447155	0.094975	0.256737	0.58296	0	6	1	r	85	example	example_85
8	8	1	0	2	0.0119228	0.545578	0.0980034	0.342407	0.400483	0	12	1	r	85	example	example_85
9	9	0	0	0	0.00914085	0	0.141208	0.209363	1.02973	4.63857	1	3	p	85	example	example_85
10	10	0	0	0	0.00119228	0	0.070604	0.0619964	0.674702	7.76969	1	3	p	85	example	example_85
11	11	0	0	0	0.000198714	0	0.070604	0.0133834	1.86298	8.73586	1	3	p	85	example	example_85
12	12	1	0	2	0.000397428	0.035302	0.070604	0.0233661	1.40027	9.1448	2	3	r	85	example	example_85
13	13	1	0	2	0.000596142	0.070604	0.070604	0.0333487	1.08371	9.30435	3	3	r	85	example	example_85
14	14	1	0	2	0.000397428	0.163313	0.070604	0.0266458	0.944238	9.56173	2	3	r	85	example	example_85
15	15	0	0	0	0.000198714	0	0.070604	0.0133834	1.86298	9.78977	1	3	p	85	example	example_85
0	0	1	0	2	0.0178843	0.035302	0.141208	0.352247	0.827663	22.8095	2	4	r	171	example	example_171
1	1	1	0	2	0.0608065	3.26422	0.0978962	1.57225	0.107594	21.9888	49	4	r	171	example	example_171
2	2	0	0	0	0.000198714	0	0.070604	0.0133834	1.86298	22.3134	1	4	p	171	example	example_171
3	3	1	0	2	0.0317943	0.698041	0.140591	0.623619	0.471403	20.8246	13	4	r	171	example	example_171
4	4	1	0	2	0.0176856	0.202387	0.193833	0.345472	0.857927	19.4316	3	4	r	171	example	example_171
5	5	1	0	2	0.0381531	0.996162	0.123363	0.849616	0.268438	16.2264	23	4	r	171	example	example_171
6	6	1	0	2	0.00576271	0.233917	0.102878	0.181035	0.633018	15.6761	4	4	r	171	example	example_171
7	7	1	0	2	0.011128	0.205755	0.120529	0.277029	0.658732	15.5422	6	4	r	171	example	example_171
8	8	1	0	2	0.000397428	0.035302	0.070604	0.0233661	1.40027	15.3592	2	4	r	171	example	example_171
9	9	1	0	2	0.000397428	0.035302	0.070604	0.0233661	1.40027	15.2491	2	4	r	171	example	example_171
10	10	1	0	2	0.000397428	0.035302	0.070604	0.0233661	1.40027	15.1524	2	4	r	171	example	example_171
11	11	1	0	2	0.00914085	0.283842	0.0964229	0.280277	0.429203	14.9003	5	4	r	171	example	example_171
12	12	1	0	2	0.0214611	0.226435	0.146036	0.453255	0.55941	14.2892	7	4	r	171	example	example_171
13	13	1	0	2	0.202092	9.00516	0.122711	4.39436	0.0544335	11.9894	128	4	r	171	example	example_171
14	14	1	0	2	0.00218585	0.24854	0.070604	0.105843	0.455731	12.2766	4	4	r	171	example	example_171
15	15	1	0	2	0.0220573	0.418993	0.112156	0.439288	0.649092	11.9231	8	4	r	171	example	example_171
16	16	1	0	2	0.0562361	1.17324	0.170723	0.934926	0.437674	7.75356	19	4	r	171	example	example_171
17	17	0	0	0	0.00516657	0	0.0998491	0.155543	0.802242	7.18358	1	4	p	171	example	example_171
18	18	1	0	2	0.0405377	1.37414	0.113952	0.920256	0.238476	6.2434	22	4	r	171	example	example_171
19	19	4	2	2	0.160164	5.12465	0.132102	3.11862	0.0956519	0	89	2	n	171	example	example_171
20	20	1	0	2	0.0880303	2.74497	0.129047	1.78659	0.153688	0	43	1	r	171	example	example_171
21	21	1	0	2	0.0790882	2.53133	0.128234	1.68352	0.148258	0.41524	44	3	r	171	example	example_171
22	22	0	0	0	0.001391	0	0.0998491	0.052577	1.50563	0	1	1	p	171	example	example_171
23	23	1	0	2	0.0610052	0.719803	0.187721	0.952637	0.48686	1.94346	16	3	r	171	example	example_171
24	24	1	0	2	0.00178843	0.070604	0.0803524	0.064508	1.34758	2.23837	3	3	r	171	example	example_171
25	25	1	0	2	0.0182817	0.728369	0.0991801	0.515588	0.27579	2.78527	15	3	r	171	example	example_171
26	26	1	0	2	0.0309994	0.522614	0.134584	0.617212	0.462227	3.50917	10	3	r	171	example	example_171
27	27	1	0	2	0.0399415	1.02096	0.137792	0.799635	0.35288	3.90402	18	3	r	171	example	example_171
28	28	0	0	0	0.000198714	0	0.070604	0.0133834	1.86298	3.85764	1	3	p	171	example	example_171
29	29	1	0	2	0.0270251	0.399397	0.101195	0.601561	0.379445	10.4775	9	3	r	171	example	example_171
30	30	1	0	2	0.0409351	0.914304	0.134151	0.864775	0.293045	12.9981	24	3	r	171	example	example_171
31	31	3	1	3	0.0385505	1.66216	0.106585	0.912793	0.221002	13.9503	23	3	n	171	example	example_171
32	32	1	0	2	0.00834599	0.135151	0.0852266	0.265219	0.422273	14.5602	4	3	r	171	example	example_171
33	33	1	0	2	0.0387492	1.12829	0.128304	0.78095	0.35654	15.2045	17	3	r	171	example	example_171
