# Supplementary material for: MitoLandscape, a semi-automated pipeline for subcellular localization and quantification of mitochondria
Source: Front Cell Dev Biol. 2025 Nov 7;13:1668779. doi: 10.3389/fcell.2025.1668779 (PMC12635438; doi:10.3389/fcell.2025.1668779)
Supplement: Supplementary file 3 [file Table1.xlsx]

## Sheet: example_results
	compartment	volume	mito_volume	length	num_mito	num_p	num_r	num_n	mito_length	avg_mito_length	avg_volume	avg_diameter	tot_surface	avg_surface	skel_voxels	avg_sphericity	tot_n_branches	avg_n_branches	avg_branches_length	tot_n_junctions	avg_n_junctions	tot_n_endpoints	avg_n_endpoints	pict_code	cell_label	cell_code	vent_thick	cell_dist	vent_perc
0	1	8.54431	0.0669666	0	5	0	5	0	1.83826	0.367653	0.0123203	0.100358	1.6495	0.3299	35	0.502143	5	1	0.367653	0	0	10	2	example	85	example_85	55	13.805	0.251
1	2	14.1006	0.0616014	0	4	0	4	0	1.83261	0.458152	0.0137113	0.133693	1.21189	0.302973	30	0.531159	4	1	0.458152	0	0	8	2	example	85	example_85	55	13.805	0.251
2	3	3.95858	0.0121216	11.8019	7	4	3	0	0.269219	0.0384599	0.00173165	0.0770226	0.381487	0.0544982	11	1.03413	3	0.428571	0.0897397	0	0	6	0.857143	example	85	example_85	55	13.805	0.251
3	4	1.77213	0	9.43639	0	0	0	0	0				0		0		0			0		0		example	85	example_85	55	13.805	0.251
0	1	11.2216	0.0635885	0	2	1	1	0	2.74497	1.37249	0.0447107	0.128383	1.83917	0.919585	44	0.174718	1	0.5	2.74497	0	0	2	1	example	171	example_171	55	19.3405	0.351646
1	2	8.76349	0.205272	0	1	0	0	1	5.12465	5.12465	0.160164	0.132102	3.11862	3.11862	89	0.0956519	4	4	1.28116	2	2	2	2	example	171	example_171	55	19.3405	0.351646
2	3	10.6938	0.365634	17.4842	12	1	10	1	9.83297	0.819414	0.0320758	0.127039	8.07178	0.672649	184	0.326784	13	1.08333	0.756382	1	0.0833333	23	1.91667	example	171	example_171	55	19.3405	0.351646
3	4	8.16933	0.543483	26.5791	19	2	17	0	18.472	0.972212	0.0286044	0.120254	11.9685	0.629921	301	0.285994	17	0.894737	1.08659	0	0	34	1.78947	example	171	example_171	55	19.3405	0.351646
